# Supplementary material for: Active trachoma among children aged 1–9 years in Ethiopia: A meta-analysis from 2019 to 2024
Source: PLoS One. 2025 May 9;20(5):e0323601. doi: 10.1371/journal.pone.0323601 (PMC12063883; doi:10.1371/journal.pone.0323601)
Supplement: S2 File — (XLSX) [file pone.0323601.s002.xlsx]

## Sheet: Sheet1
author	Sample size	year of pub	region	study design	Magnitude	lower 95% CI	upper 95% CI	Data extractor	Eligible for inclusion
Asmare ZA, 2023	540	2023	Amhara	cross-sectional	35.37	31.32	39.41	EBF	yes
Altaseb T., 2024	616	2024	Amhara	cross-sectional	10.9	8.6	13.6	EBF	yes
Genet A., 2022	704	2022	Amhara	cross-sectional	6	4.5	8.1	EBF	yes
Melkie G, 2020	678	2020	Amhara	cross-sectional	8.3	6.2	10.5	MTA	yes
Shimelash A., 2022	394	2022	Amhara	cross-sectional	9.9	6.9	12.7	MTA	yes
Mengistu B., 2022	4590	2022	Benishangul Gumuz	cross-sectional	8.04	7.27	8.86	EBF	yes
Mohamed H., 2019	823	2019	Dire-Dawa	cross-sectional	4.3	2.9	5.7	KWA	yes
Alemayehu A., 2023	5489	2023	Gambella	cross-sectional	12.86	11.99	13.78	KWA	yes
Senbete L, 2024	722	2024	Gambella	cross-sectional	16.5	13.5	21.4	MTA	yes
Yitayeh B, 2021	610	2021	Gambella	cross-sectional	21.6	18.4	24.7	KWA	yes
Mekonnen J, 2022	178	2022	oromia	cross-sectional	21.91	16.07	28.71	MTA	yes
Shafi Abdurahman O, 2023	526	2023	oromia	cross-sectional	20.91	17.51	24.64	MTA	yes
Tuke D., 2023	538	2023	oromia	cross-sectional	29.2	24.9	33.1	EBF	yes
Delelegn D., 2021	701	2021	sidama	cross-sectional	17.5	14.1	20.8	MTA	yes
Getachew D., 2023	1292	2023	South WEST Ethiopia	cross-sectional	44.1	41.4	46	EBF	yes
Abdilwohab G., 2020	831	2020	Southern Ethiopia	cross-sectional	17.8	15	20	KWA	yes
Shemsu K, 2021	561	2021	Southern Ethiopia	cross-sectional	29.4	25.7	33.12	EBF	yes
